# Supplementary material for: Pilot trials in physical activity journals: a review of reporting and editorial policy
Source: Pilot Feasibility Stud. 2018 Jul 17;4:125. doi: 10.1186/s40814-018-0317-1 (PMC6048748; doi:10.1186/s40814-018-0317-1)
Supplement: Supplementary file 1 — Data extracted in literature review. (CSV 8 kb) [file 40814_2018_317_MOESM1_ESM.csv]

id	author	year	journal	include	reason_excluded	n_participants	type	title_random	title_pilot	title_feas	intro_rationale_future	intro_rationale_pilot	obj_feas_trial	obj_feas_int	obj_efficacy	obj_effect	obj_other	design	n_groups	control	aspect_process	aspect_resources	aspect_mgmt	aspect_scientific	aspect_size	aspect_feedback	aspects_num	criteria	sample_size_calc	rationale_sample_size	hypothesis_test	discuss_bias	discuss_uncertainty	discuss_generalisability	implication	prog_planned	prog_realised
43	Jago	2012	IJBNPA	yes	NA	210	FDT	no	no	yes	yes	no	yes	no	no	no	NA	cluster	2	yes	yes	no	no	yes	yes	yes	4	no	no	no	no	no	no	no	yes	planned with changes	registered and completed
12	Anderson	2014	IJBNPA	yes	NA	80	FDT	yes	no	yes	yes	no	yes	no	no	no	NA	parallel	2	yes	yes	yes	no	yes	yes	yes	5	no	no	yes	yes	no	yes	no	yes	planned with changes	no information
3	Greaves	2015	IJBNPA	yes	NA	108	FDT	yes	yes	no	yes	no	yes	no	no	no	NA	parallel	2	yes	yes	yes	no	yes	no	yes	4	no	yes	yes	yes	no	yes	yes	yes	planned with changes	registered but not completed
49	Yardley	2014	IJBNPA	yes	NA	179	FDT	yes	no	yes	yes	no	yes	no	yes	no	NA	parallel	4	yes	yes	yes	no	yes	no	yes	4	no	no	yes	no	no	no	yes	yes	planned with changes	registered and completed
25	Gray	2013	IJBNPA	yes	NA	103	FDT	yes	yes	no	yes	no	yes	no	no	no	NA	waitlist	2	yes	yes	no	no	yes	no	yes	3	no	no	yes	yes	yes	yes	yes	yes	planned with changes	registered and completed
26	Jago	2013	IJBNPA	yes	NA	75	FDT	no	no	yes	yes	no	yes	no	no	no	NA	parallel	2	yes	yes	no	no	yes	yes	yes	4	no	no	no	no	yes	yes	no	yes	planned with changes	no information
14	Jago	2014	IJBNPA	yes	NA	539	FDT	yes	no	yes	yes	no	yes	no	no	no	NA	cluster	2	yes	yes	yes	no	yes	yes	yes	5	no	no	no	no	no	yes	no	yes	problems with feasibility	no information
30	Martin	2013	JSMS	yes	NA	26	FNI	no	no	yes	yes	no	no	yes	yes	no	NA	parallel	3	yes	yes	no	no	yes	no	yes	3	no	no	no	yes	no	no	no	no	unclear	no information
52	Gatterer	2014	JSSM	yes	NA	16	FNI	no	yes	no	yes	no	no	yes	no	yes	NA	parallel	2	yes	no	no	no	yes	no	no	1	no	no	no	yes	no	no	no	no	unclear	no information
7	Riley	2015	JSMS	yes	NA	54	FNI	yes	yes	no	yes	no	no	yes	yes	no	NA	parallel	2	yes	yes	no	no	yes	no	yes	3	no	no	no	yes	yes	no	no	yes	planned with changes	registered but not completed
35	Steeves	2012	IJBNPA	yes	NA	58	FNI	yes	yes	no	yes	no	no	yes	yes	no	NA	parallel	2	no	no	no	no	yes	no	yes	2	no	no	yes	yes	no	no	no	no	unclear	not registered
22	Kong	2014	MSSE	yes	NA	37	FNI	no	yes	no	yes	no	no	yes	no	yes	NA	parallel	2	yes	no	no	no	yes	no	no	1	no	no	no	yes	yes	no	no	no	unclear	no information
17	Thogersen-Ntoumani	2014	JPAH	yes	NA	75	FNI	no	no	yes	yes	no	no	yes	no	no	NA	other	2	no	yes	no	no	no	no	yes	2	no	no	no	yes	no	yes	no	yes	unclear	no information
1	Barnes	2015	JPAH	yes	NA	48	FNI	yes	yes	yes	yes	no	no	yes	yes	no	NA	waitlist	2	yes	yes	no	no	yes	no	yes	3	no	no	no	yes	no	no	no	yes	unclear	not registered
57	Filingeri	2012	JSSM	yes	NA	12	NF	no	yes	no	yes	no	no	no	no	no	monitor physiological mechanisms	crossover	2	yes	NA	NA	NA	NA	NA	NA	NA	NA	no	NA	yes	no	NA	NA	NA	NA	NA
11	Baruth	2015	JPAH	yes	NA	32	NF	no	yes	no	yes	no	no	no	no	yes	NA	waitlist	2	yes	NA	NA	NA	NA	NA	NA	NA	NA	no	NA	no	yes	NA	NA	NA	NA	NA
29	Gennuso	2013	JPAH	yes	NA	25	NF	no	yes	no	yes	no	no	no	no	yes	NA	parallel	2	yes	NA	NA	NA	NA	NA	NA	NA	NA	no	NA	yes	yes	NA	NA	NA	NA	NA
21	Gavin	2014	JSMS	yes	NA	19	NF	no	yes	no	yes	no	no	no	no	no	reproducubility of test	crossover	2	no	NA	NA	NA	NA	NA	NA	NA	NA	no	NA	yes	yes	NA	NA	NA	NA	NA
13	Chau	2014	IJBNPA	yes	NA	42	NF	yes	yes	no	yes	no	no	no	no	yes	NA	other	2	yes	NA	NA	NA	NA	NA	NA	NA	NA	no	NA	yes	no	NA	NA	NA	NA	NA
5	Ciolac	2015	MSSE	yes	NA	15	NF	no	yes	no	yes	no	no	no	no	no	usefulness of scale	crossover	2	no	NA	NA	NA	NA	NA	NA	NA	NA	no	NA	yes	no	NA	NA	NA	NA	NA
4	Hutchison	2015	JSMS	yes	NA	14	NF	no	yes	no	yes	no	no	no	no	yes	NA	crossover	4	yes	NA	NA	NA	NA	NA	NA	NA	NA	no	NA	yes	no	NA	NA	NA	NA	NA
54	Kass	2013	JSSM	yes	NA	16	NF	no	yes	no	yes	no	no	no	no	yes	NA	parallel	2	yes	NA	NA	NA	NA	NA	NA	NA	NA	no	NA	yes	no	NA	NA	NA	NA	NA
33	Mark	2013	JPAH	yes	NA	30	NF	no	yes	no	yes	no	no	no	no	yes	NA	parallel	2	yes	NA	NA	NA	NA	NA	NA	NA	NA	yes	NA	yes	yes	NA	NA	NA	NA	NA
42	Headley	2012	MSSE	yes	NA	21	NF	no	no	no	yes	no	no	no	no	yes	NA	parallel	2	yes	NA	NA	NA	NA	NA	NA	NA	NA	no	NA	yes	no	NA	NA	NA	NA	NA
53	Voglar	2014	JSSM	yes	NA	12	NF	no	yes	no	yes	no	no	no	no	yes	NA	crossover	2	yes	NA	NA	NA	NA	NA	NA	NA	NA	no	NA	yes	no	NA	NA	NA	NA	NA
47	Martens	2012	JPAH	yes	NA	70	NF	no	no	no	yes	no	no	no	no	yes	NA	parallel	2	no	NA	NA	NA	NA	NA	NA	NA	NA	no	NA	yes	no	NA	NA	NA	NA	NA
48	Gorgey	2012	MSSE	yes	NA	9	NF	no	no	no	yes	no	no	no	no	yes	NA	parallel	2	no	NA	NA	NA	NA	NA	NA	NA	NA	no	NA	yes	no	NA	NA	NA	NA	NA
18	Rogers	2014	MSSE	yes	NA	46	NF	no	no	no	yes	no	no	no	no	yes	NA	parallel	2	yes	NA	NA	NA	NA	NA	NA	NA	NA	no	NA	yes	no	NA	NA	NA	NA	NA
51	Volaklis	2015	JSSM	yes	NA	8	NF	no	yes	no	yes	no	no	no	no	yes	NA	crossover	2	no	NA	NA	NA	NA	NA	NA	NA	NA	yes	NA	yes	no	NA	NA	NA	NA	NA
9	Suh	2015	JPAH	yes	NA	68	NF	no	yes	no	yes	no	no	no	yes	no	NA	parallel	2	yes	NA	NA	NA	NA	NA	NA	NA	NA	yes	NA	yes	no	NA	NA	NA	NA	NA
6	Currie	2015	JSMS	yes	NA	19	NF	no	no	no	yes	no	no	no	no	yes	NA	other	2	no	NA	NA	NA	NA	NA	NA	NA	NA	no	NA	yes	no	NA	NA	NA	NA	NA
44	Gojanovic	2012	MSSE	no	not pilot	NA	NA	NA	NA	NA	no	NA	NA	NA	NA	NA	NA	NA	NA	NA	NA	NA	NA	NA	NA	NA	NA	NA	NA	NA	NA	NA	NA	NA	NA	NA	NA
45	Lubans	2012	IJBNPA	no	intervention development	NA	NA	NA	NA	NA	no	NA	NA	NA	NA	NA	NA	NA	NA	NA	NA	NA	NA	NA	NA	NA	NA	NA	NA	NA	NA	NA	NA	NA	NA	NA	NA
56	Baumann	2012	JSSM	no	not randomised	NA	NA	NA	NA	NA	no	NA	NA	NA	NA	NA	NA	NA	NA	NA	NA	NA	NA	NA	NA	NA	NA	NA	NA	NA	NA	NA	NA	NA	NA	NA	NA
8	Lee	2015	JPAH	no	not pilot	NA	NA	NA	NA	NA	no	NA	NA	NA	NA	NA	NA	NA	NA	NA	NA	NA	NA	NA	NA	NA	NA	NA	NA	NA	NA	NA	NA	NA	NA	NA	NA
41	Steeves	2012	IJBNPA	no	duplicate	NA	NA	NA	NA	NA	no	NA	NA	NA	NA	NA	NA	NA	NA	NA	NA	NA	NA	NA	NA	NA	NA	NA	NA	NA	NA	NA	NA	NA	NA	NA	NA
46	Williams	2012	JPAH	no	not pilot	NA	NA	NA	NA	NA	no	NA	NA	NA	NA	NA	NA	NA	NA	NA	NA	NA	NA	NA	NA	NA	NA	NA	NA	NA	NA	NA	NA	NA	NA	NA	NA
15	Neuhaus	2014	IJBNPA	no	not pilot	NA	NA	NA	NA	NA	no	NA	NA	NA	NA	NA	NA	NA	NA	NA	NA	NA	NA	NA	NA	NA	NA	NA	NA	NA	NA	NA	NA	NA	NA	NA	NA
2	Gillison	2015	IJBNPA	no	not pilot	NA	NA	NA	NA	NA	no	NA	NA	NA	NA	NA	NA	NA	NA	NA	NA	NA	NA	NA	NA	NA	NA	NA	NA	NA	NA	NA	NA	NA	NA	NA	NA
40	Aittasalo	2012	IJBNPA	no	definitive RCT	NA	NA	NA	NA	NA	no	NA	NA	NA	NA	NA	NA	NA	NA	NA	NA	NA	NA	NA	NA	NA	NA	NA	NA	NA	NA	NA	NA	NA	NA	NA	NA
27	Doherty	2013	IJBNPA	no	not randomised	NA	NA	NA	NA	NA	no	NA	NA	NA	NA	NA	NA	NA	NA	NA	NA	NA	NA	NA	NA	NA	NA	NA	NA	NA	NA	NA	NA	NA	NA	NA	NA
32	Pekmezi	2013	JPAH	no	not randomised	NA	NA	NA	NA	NA	no	NA	NA	NA	NA	NA	NA	NA	NA	NA	NA	NA	NA	NA	NA	NA	NA	NA	NA	NA	NA	NA	NA	NA	NA	NA	NA
20	Rovniak	2014	JSMS	no	not randomised	NA	NA	NA	NA	NA	no	NA	NA	NA	NA	NA	NA	NA	NA	NA	NA	NA	NA	NA	NA	NA	NA	NA	NA	NA	NA	NA	NA	NA	NA	NA	NA
16	Duda	2014	IJBNPA	no	not pilot	NA	NA	NA	NA	NA	no	NA	NA	NA	NA	NA	NA	NA	NA	NA	NA	NA	NA	NA	NA	NA	NA	NA	NA	NA	NA	NA	NA	NA	NA	NA	NA
37	Schneider	2015	MSSE	no	duplicate	NA	NA	NA	NA	NA	no	NA	NA	NA	NA	NA	NA	NA	NA	NA	NA	NA	NA	NA	NA	NA	NA	NA	NA	NA	NA	NA	NA	NA	NA	NA	NA
50	Najafi	2015	JSSM	no	not pilot	NA	NA	NA	NA	NA	no	NA	NA	NA	NA	NA	NA	NA	NA	NA	NA	NA	NA	NA	NA	NA	NA	NA	NA	NA	NA	NA	NA	NA	NA	NA	NA
39	Fjeldsoe	2012	IJBNPA	no	secondary analysis of pilot	NA	NA	NA	NA	NA	no	NA	NA	NA	NA	NA	NA	NA	NA	NA	NA	NA	NA	NA	NA	NA	NA	NA	NA	NA	NA	NA	NA	NA	NA	NA	NA
36	Gennuso	2013	JPAH	no	duplicate	NA	NA	NA	NA	NA	no	NA	NA	NA	NA	NA	NA	NA	NA	NA	NA	NA	NA	NA	NA	NA	NA	NA	NA	NA	NA	NA	NA	NA	NA	NA	NA
24	Taylor	2013	IJBNPA	no	not pilot	NA	NA	NA	NA	NA	no	NA	NA	NA	NA	NA	NA	NA	NA	NA	NA	NA	NA	NA	NA	NA	NA	NA	NA	NA	NA	NA	NA	NA	NA	NA	NA
38	Rogers	2014	MSSE	no	duplicate	NA	NA	NA	NA	NA	no	NA	NA	NA	NA	NA	NA	NA	NA	NA	NA	NA	NA	NA	NA	NA	NA	NA	NA	NA	NA	NA	NA	NA	NA	NA	NA
10	Schneider	2015	MSSE	no	definitive RCT	NA	NA	NA	NA	NA	no	NA	NA	NA	NA	NA	NA	NA	NA	NA	NA	NA	NA	NA	NA	NA	NA	NA	NA	NA	NA	NA	NA	NA	NA	NA	NA
23	van den Eijnde	2014	JSMS	no	not pilot	NA	NA	NA	NA	NA	no	NA	NA	NA	NA	NA	NA	NA	NA	NA	NA	NA	NA	NA	NA	NA	NA	NA	NA	NA	NA	NA	NA	NA	NA	NA	NA
28	Grydeland	2013	IJBNPA	no	not pilot	NA	NA	NA	NA	NA	no	NA	NA	NA	NA	NA	NA	NA	NA	NA	NA	NA	NA	NA	NA	NA	NA	NA	NA	NA	NA	NA	NA	NA	NA	NA	NA
34	Gray	2013	IJBNPA	no	duplicate	NA	NA	NA	NA	NA	no	NA	NA	NA	NA	NA	NA	NA	NA	NA	NA	NA	NA	NA	NA	NA	NA	NA	NA	NA	NA	NA	NA	NA	NA	NA	NA
31	Bongers	2013	MSSE	no	not pilot	NA	NA	NA	NA	NA	no	NA	NA	NA	NA	NA	NA	NA	NA	NA	NA	NA	NA	NA	NA	NA	NA	NA	NA	NA	NA	NA	NA	NA	NA	NA	NA
55	Takai	2013	JSSM	no	not pilot	NA	NA	NA	NA	NA	no	NA	NA	NA	NA	NA	NA	NA	NA	NA	NA	NA	NA	NA	NA	NA	NA	NA	NA	NA	NA	NA	NA	NA	NA	NA	NA
19	Kuehr	2014	MSSE	no	not randomised	NA	NA	NA	NA	NA	no	NA	NA	NA	NA	NA	NA	NA	NA	NA	NA	NA	NA	NA	NA	NA	NA	NA	NA	NA	NA	NA	NA	NA	NA	NA	NA
